# Supplementary material for: Phylodynamics of Hepatitis C Virus Subtype 2c in the Province of Córdoba, Argentina
Source: PLoS One. 2011 May 18;6(5):e19471. doi: 10.1371/journal.pone.0019471 (PMC3097208; doi:10.1371/journal.pone.0019471)
Supplement: Data S1 — Raw Results tMRCA Estimations for NS5B region. (XLS) [file pone.0019471.s005.xls]

## Sheet: Full Datasets
Cde+OLC - NS5B - ULN
mean	141.151		Gamma Distribution (Matching Moments)
stderr of mean	0.5489		Shape	18.0766
stdev	33.1991		Scale	7.80852
median	135.875
geometric mean	137.669
95% HPD lower	87.6256
95% HPD upper	207.07
auto-correlation time (ACT)	12301.4
effective sample size (ESS)	3658.2
OLC - NS5B - ULN
mean	111.617		Gamma Distribution (Matching Moments)
stderr of mean	0.4629		Shape	19.2262
stdev	25.4557		Scale	5.80547
median	107.784
geometric mean	109.008
95% HPD lower	67.9825
95% HPD upper	160.386
auto-correlation time (ACT)	6547.76
effective sample size (ESS)	3024.09
CdE - NS5B - ULN
mean	115.477		Gamma Distribution (Matching Moments)
stderr of mean	0.4131		Shape	17.7823
stdev	27.3842		Scale	6.49392
median	111.219
geometric mean	112.566
95% HPD lower	69.6988
95% HPD upper	169.119
auto-correlation time (ACT)	6758.97
effective sample size (ESS)	4394.31

## Sheet: Reduced Datasets
Cde+OLC - NS5B - ULN
mean	133.685		Gamma Distribution (Matching Moments)
stderr of mean	0.7539		Shape	18.0336
median	128.563		Scale	7.41314
geometric mean	130.432
95% HPD lower	81.9482
95% HPD upper	194.579
auto-correlation time (ACT)	5162.16
effective sample size (ESS)	1743.65
stdev	31.4806
Nobs	45000
OLC - Paireds
mean	110.955		Gamma Distribution (Matching Moments)
stderr of mean	0.5314		Shape	17.4497
median	106.558		Scale	6.35853
geometric mean	108.157
95% HPD lower	67.7262
95% HPD upper	161.96
auto-correlation time (ACT)	3602.73
effective sample size (ESS)	2498.38
stdev	26.5614
Nobs	19800
CdE - Paireds
mean	106.15		Gamma Distribution (Matching Moments)
stderr of mean	0.7272		Shape	16.4226
median	101.884		Scale	6.46361
geometric mean	103.26
95% HPD lower	62.0681
95% HPD upper	157.02
auto-correlation time (ACT)	6937.53
effective sample size (ESS)	1297.44
stdev	26.1937
Nobs	29700
